# Supplementary material for: ﻿First complete mitochondrial genome of the tribe Coccini (Hemiptera, Coccomorpha, Coccidae) and its phylogenetic implications
Source: Zookeys. 2023 Sep 26;1180:333–54. doi: 10.3897/zookeys.1180.109116 (PMC10838174; doi:10.3897/zookeys.1180.109116)
Supplement: Supplementary material 1 — First complete mitochondrial genome of the tribe Coccini and its phylogenetic implications [file zookeys-1180-333_article-109116__-s001.zip]

Archive with 6 entries (6 files):
- 109116_1C-1-A_revised_Supplementary_Material_1_Table_S1._List_of_species_used_in_the_phylogenetic_analysis.docx
- 109116_1C-1-A_revised_Supplementary_Material_2_Table_S2._The_most_frequently_used_codons_of_protein_coding_genes_(PCGs)_in_scale_insect_mitogenomes.docx
- 109116_1C-1-A_revised_Supplementary_Material_4_Table_S3._A+T_content_(%)_in_mitogenomes_of_scale_insects.docx
- 109116_1C-1-A_revised_Supplementary_Material_5_Figure_S2._The_relative_synonymous_codon_usage_(RSCU)_of_protein_coding_genes_(PCGs)_in_mitogenomes_of_scale_insects.jpg
- 109116_1C-1-A_Supplementary_Material_3_Figure_S1._Inferred_secondary_structures_of_22_transfer_RNA_genes_(tRNAs)_of_Coccus_hesperidum.jpg
- Figure legends.docx
